# Supplementary material for: Postoperative delirium in oral and maxillofacial surgery: a scoping review
Source: Head Face Med. 2024 Jul 23;20:39. doi: 10.1186/s13005-024-00439-9 (PMC11265362; doi:10.1186/s13005-024-00439-9)
Supplement: Supplementary file 1 — Supplementary Material 1. [file 13005_2024_439_MOESM1_ESM.xlsx]

## Sheet: Additional Table 1
		Year of publication	Author	Country(-ies)	Study design	Study population	Study setting	Surgical Intervention	Delirium incidence	Delirium assesment and diagnosis method
	1	2023	Kinoshita et al.	Japan	Prospective study	32	Inpatient - ICU	Head and neck tumor resection and reconstructive surgery	0.375	ICDSC score
	2	2023	Schuderer et al.	Germany	Retrospective study	123	Inpatient - ICU	Head and neck tumor resection and reconstructive surgery	0.1545	NR
	3	2023	Fukuzawa et al.	Japan	Retrospective study	108	inpatient - ICU - Sedated pts. vs not sedated	Head and neck tumor resection and reconstructive surgery	0.2685	DSM-5
	4	2023	Ooms et al.	Germany	Retrospective study	377	Inpatient - ICU	Head and neck tumor resection and reconstructive surgery	0.1326	CAM-ICU, Chart review in line with DSM-4
	5	2023	Kouketsu et al.	Japan	Retrospective study	301	Inpatient - ICU	Head and neck tumor resection and reconstructive surgery	0.0897	NR
	6	2022	Ansari et al.	Netherlands	Retrospective study	53	Inpatient	Head and neck tumor resection and reconstructive surgery	0.019	NR
	7	2022	Goldstein et al.	Canada	Prospective study	274	Inpatient	Head and neck tumor	0.062	Clinical assessment no standraized tool
	8	2022	Henry et al.	Ireland	Retrospective case control study	86	Inpatient - ICU	Free flap reconstruction	0.2558	CAM-ICU, Post-ICU clinical assessment
	9	2022	Liu et al	China	Prospective double-blind randomized controlled clinical trial	120	Inpatient ( ICU excluded )	Oral and maxillofacial surgery	0.1083	3D-CAM
	10	2022	Ritschl et al.	Germany	Retrospective study	28	Inpatient - ICU	Head and neck tumor resection and reconstructive surgery	0.1071	NR
	11	2022	A. Takaya, T. Higashino, A. Oshima et al.	Japan	Retrospective case control study	175	Inpatient - ICU	Free flap reconstruction	0.0857	NR
	12	2022	Obermeier et al.	Germany	Retrospective study	198	Inpatient - ICU	Local flap and free flap reconstruction	0.3283	Nu-DESC in ICU
	13	2022	Kim et al.	South Korea	Retrospective study	197	ICU	Head and neck tumor resection and reconstructive surgery	0.0914	DSM-5 reviewed by a certified psychiatrist
	14	2022	Taxis et al.	Germany	Retrospective study	225	Inpatient - ICU	Head and neck tumor resection and reconstructive surgery	0.2178	RASS score in ICU
	15	2021	Zhou et al.	China	Double-blind, randomized, controlled trial	201	Inpatient	Head and neck tumor resection and reconstructive surgery	0.0348	NR
	16	2021	Edwards et al.	Australia	Retrospective study	170	inpatient - ICU	Head and neck tumor resection and reconstructive surgery	0.2353	CAM-ICU
	17	2021	Kolk et al.	Germany	Retrospective study	100	Inpatient - ICU	Free flap reconstructive surgery	0.18	Clinical Assesment diagnosis based on ICD-10, DSM-4, structured psychiatric interview
	18	2022	Lee et al.	USA	Retrospective study	104	Inpatient - ICU	Orthognathic surgery	0.0385	NR
	19	2021	Takahashi et al	Japan	non-randomized, retrospective study	104	Inpatient - high dependency unit	Head and neck tumor resection and reconstructive surgery	0.2115	DSM-4 reviewed by a certified psychiatrist
	20	2021	Ortner et al.	Germany	Retrospective case control study	1599	PACU	Maxillofacial surgery	0.0256	Nu-DESC in (PACU) +ICD-10-diagnosis of delirium (F05)
	21	2021	Jones et al.	USA	Retrospective cohort	206	Inpatient - ICU - PACF	head and neck cancer free flap reconstruction	0.1311	NR
	22	2021	Crawford et al.	United Kingdom	Retrospective study	1006	Inpatient	Head and neck tumor resection and reconstructive surgery	0.0746	NR
	23	2021	Kong et al.	China	Prospective case-control study	98	Inpatient - ICU	Head and neck tumor resection and reconstructive surgery	0.3061	CAM
	24	2021	Twomey et al.	Canada	Retrospective study	445	Inpatient - ICU	Head and neck tumor resection and reconstructive surgery	0.0427	NR
	25	2020	Onoda et al.	Japan	Retrospective study	39	Inpatient	Head and neck tumor resection and reconstructive surgery	0.4359	NR
	26	2020	Ishibashi-Kanno et al.	Japan	Retrospective study	69	Inpatient - ICU	Head and neck tumor resection and reconstructive surgery	0.3333	2 psychiatrists review - DSM-4
	27	2020	Alwani et al.	USA	Retrospective study	168	Inpatient - ICU	Free flap reconstruction	0.131	NR
	28	2020	Makiguchi et al.	Japan	non-randomized, retrospective study	122	Inpatient - ICU	Free flap reconstruction	0.3689	DSM-4
	29	2020	Wang et al.	China	Randomized clinical trial	40	ICU - intubated patients	oral and maxillofacial surgery	0.25	NR
	30	2020	Yang et al.	China	Prospective randomized controlled trials	149	Inpatient	Free flap reconstruction	0.0067	NR
	31	2019	Pappachan et al.	India	Case report	1	Inpatient	Condylar Fracture		NR
	32	2019	Cervenka et al.	USA	Prospective, non-inferiority, randomized controlled trial	118	Inpatient - ICU	Free flap reconstruction	0.0424	NR
	33	2019	Meier et al.	Germany	Retrospective study	47	Inpatient - ICU	Head and neck tumor resection and reconstructive surgery	0.2128	ICDSC score
	34	2019	Tighe et al.	United Kingdom	Multicentric prospective and retrospective study	1163	Inpatient	Head and neck tumor resection and reconstructive surgery	0.0043	NR
	35	2019	Zhang et al.	China	Retrospective study	287	Inpatient	Head and neck tumor resection and reconstructive surgery	0.0418	NR
	36	2019	Densky J. et al	USA	Retrospective study	515	Inpatient	Head and neck tumor resection and reconstructive surgery	0.1087	DSM-4
	37	2019	Goetz C. et al.	Germany	Retrospective study	150	Inpatient	Head and neck resection and reconstructive surgery	0.04	NR
	38	2018	Schubert M. et al.	Switzerland	Retrospective study	167	Inpatient	Maxillofacial and oral surgery	0.2275	DOS, RASS, ICDSC
	39	2018	Sugiura Y. et al.	Japan	Retrospective study	17	Inpatient	Head and neck resection and reconstructive surgery	0.353	NR
	40	2018	Segami N.	Japan	case series	50	Inpatient	Eminectomy for temporomandibular joint dislocation under local anaesthesia	0.06	NR
	41	2018	Goloborodko E. et al	Germany	Retrospective study	138	Inpatient	Maxillofacial and oral surgery	0.0073	NR
	42	2017	Aslam-Pervez N. et al.	USA	Retrospective study	24	Inpatient	Head and neck resection and reconstructive surgery	0.042	NR
	43	2017	Kinugawa T. et al	Japan	Retrospective study	42	Inpatient	Oral and maxillofacial surgery	0.143	Clinical assessment no standraized tool
	44	2017	Sagiv D. et al	Israel	Retrospective case control study	216	Inpatient	Head and neck resection and reconstructive surgery	0.0741	NR
	45	2017	Kaka AS et al.	USA	Retrospective Case-control study	45	Inpatient	Free flap reconstruction	0.489	NR
	46	2017	Choi NY et al.	South Korea	Retrospective study	341	Inpatient	Head and neck resection and reconstructive surgery	0.261	Psychiatric review - DSM-4
	47	2017	Löfstrand J et al.	Taiwan	Retrospective study	126	Inpatient	Head and neck resection and reconstructive surgery	0.0952	NR
	48	2017	Chen XF et al.	China	Retrospective study	24	Inpatient	Head and neck resection and reconstructive surgery	0.1439	NR
	49	2016	da Costa FH et al.	Brazil	case report	1	After hospital discharge	Orthognathic surgery		ICD-10 (code F19.5)
	50	2016	Booka E et al.	Japan	Retrospective study	293	Inpatient	Head and neck resection and reconstructive surgery	0.1706	Medical chart review - DSM-5
	51	2016	Sun L at al.	China	Prospective study	257	Inpatient	Head and neck resection and reconstructive surgery	0.2179	CAM
	52	2016	Guo Y et al.	China	Controlled randomised trial	160	Inpatient	Head and neck resection and reconstructive surgery	0.2188	RASS, CAM-ICU
	53	2015	Panwar et al.	USA	Retrospective study	247	Inpatient - ICU	Free flap reconstruction	0.1336	NR
	54	2015	Hasegawa T et al.	Japan	non-randomized, retrospective study	188	Inpatient	Head and neck resection and reconstructive surgery	0.1543	DSM-5
	55	2015	Weyh AM et al.	USA	Retrospective cross-sectional study	89	Inpatient	Head and neck resection and reconstructive surgery	0.1011	NR
	56	2015	Yang X et al.	China	Prospective, randomized, double-blinded, placebo-controlled study	79	Inpatient	Head and neck resection and reconstructive surgery	0.0886	CAM-ICU
	57	2014	Yang R et al.	USA	Retrospective study	53	Inpatient	Head and neck resection and reconstructive surgery	0.1132	Medical chart review
	58	2013	Shuman AG et al.	USA	Prospective pilot study	51	Inpatient	Head and neck resection and reconstructive surgery	0.1177	Diagnosed by geriatricians
	59	2013	McMahon JD et al.	United Kingdom	Prospective study	192	Inpatient	Head and neck resection and reconstructive surgery	0.0417	NR
	60	2012	Shah S et al.	USA	Inception prospective cohort study	774	Inpatient	Head and neck resection and reconstructive surgery	0.115	NR
	61	2012	Hoffman GR et al.	Australia	Retrospective study	107	Inpatient	Head and neck resection and reconstructive surgery	0.0093	NR
	62	2009	Shiiba M et al.	Japan	Retrospective study	132	Inpatient	Head and neck resection and reconstructive surgery	0.1818	DSM-4
	63	2009	Rosenberg AJ et al.	Netherlands	Prospective study	150	Inpatient	Head and neck resection and reconstructive surgery	0.02	NR
	64	2008	Kuo YR et al.	Taiwan	Retrospective study	1364	Inpatient	Head and neck resection and reconstructive surgery	0.0205	Clinical Assesment of Delirium tremens
	65	2008	Lansford CD et al.	USA	Prospective study with a retrospective control	26	Inpatient	Head and neck resection and reconstructive surgery	0.2692	NR
	66	2005	Yamagata et al.	Japan	Retrospective study	38	Inpatient - (HCU) high care unit	Head and neck resection and reconstructive surgery	0.2632	Clinical assessment
	67	2004	Wang et al.	South Korea	Retrospective study	37	Inpatient - ICU	Head and neck resection and reconstructive surgery	0.1351	psychiatric review - DSM-3
	68	2004	Kunimatsu et al.	Japan	Retrospective study	36	Inpatient	Head and neck resection and reconstructive surgery	0.3889	ICD-10, nursing logs
	Additional Table 1: Data Charting of the main aspects of the included articles.
	ICDSC	Intensive Care Delirium Screening Checklist (ICDSC) score
	DSM	The Diagnostic and Statistical Manual of Mental Disorders
	CAM	Confusion Assessment Method
	CAM-ICU	Confusion Assessment Method for Intensive Care Unit
	3D-CAM	3-Minute Confusion Assessmet Method
	NuDESC	Nursing Delirium Screening Scale
	ICD-10	International Classification of Diseases, Tenth Revision
	RASS	Richmond Agitation Scale Score
	DOS	Delirium Observation Scale
	NR	Not Reported
