# Supplementary material for: Postoperative delirium in oral and maxillofacial surgery: a scoping review
Source: Head Face Med. 2024 Jul 23;20:39. doi: 10.1186/s13005-024-00439-9 (PMC11265362; doi:10.1186/s13005-024-00439-9)
Supplement: Supplementary file 2 — Supplementary Material 2. [file 13005_2024_439_MOESM2_ESM.xlsx]

## Sheet: Additional Table 2
	Studies	Increased age	Gender (male)	BMI	ASA score (III, IV)	History of delirium	Psychatric disorder	Cognitive impairement including dementia	History of chemotherapy or radiotherapy	Alcohol Abuse	Drugs dependence	Smoking	Medications	Hypertension	Diabetes mellitus	Cardiovascular diseases	Renal dysfunction	Stroke	COPD	Malnutrition	Low skeletal muscle index	Stage IV Tumor	Sleeping disorders	Recent hospitalization	Blood tests
																									Total protein level	Albumin level	TSH level	Hemoglobin level
	Booka E et al.	√*	x	x	√		x			x		x		√	x	x	√	x
	Choi NY et al.	√*			√*		√*																√			√
	Crawford et al.	√	x							√		√			x	√			√			x				x		√*
	Edwards et al.	√	x		√		√	x		x	√	x	x
	Hasegawa T et al.	√*					x	x		x		x		x	x	x	x								x	√
	Ishibashi-Kanno et al.	√	√	x	x		x	x		x		x		x	√	x			√					√		x		x
	J. Densky et al.	√*	√*						x	√*		√*			√	√	√			√		√
	Kaka AS et al.									√
	Kim et al.	√*	x	x			x	√*		x		x		x	x							x				x		x
	Kinugawa T. et al	√	x					√*																	x
	Kolk et al.	√	x	x	x		x			x	x	x	√	x	√	x	x	x	x			x					√	x
	Kong et al.	x	x	x									√*	√*														x
	Löfstrand J et al.	√
	Makiguchi et al.	x	x	x	x					x		√	√		√					√	√*				√	√*		x
	Obermeier et al.	x	√*							x															x	√*
	Ooms et al.			x					x	√*		x	x			x												√
	Ortner et al.	x	x		x	√	x	√*		x		x			x	x	x
	Shah S et al.	√*	x	x	√			√*		√*
	Shiiba M et al.	√*	√*	x
	Sugiura Y. et al.	√
	T. Imai, S. Morita, K. Hasegawa et al.	√*	x
	Takahashi et al	x	x							x		x										x	x		x	x		x
	Taxis et al.		x							x		x
	Weyh AM et al.	x	x																			x
	Yamagata et al.	x	x				x		x	x		x										√
	Zhang et al.	√	x		√*				x	x		x										x
	Additional Table 2: Preoperative factors relation to postoperative delirium
	Significant association	√
	Significant association (Independent factors in multiple regression analysis)	√*
	non-Significant association	x
