# Supplementary material for: Postoperative delirium in oral and maxillofacial surgery: a scoping review
Source: Head Face Med. 2024 Jul 23;20:39. doi: 10.1186/s13005-024-00439-9 (PMC11265362; doi:10.1186/s13005-024-00439-9)
Supplement: Supplementary file 3 — Supplementary Material 3. [file 13005_2024_439_MOESM3_ESM.xlsx]

## Sheet: Additional Table 3
	Studies	Duration of surgery	Anaesthesia duration	Blood transfusion	Blood loss	Infusion of crystalloid	Tracheotomy	Surgical reconstruction	Neck dissection	Hemoglobin level	Blood lactate
	Booka E et al.	√		√		x		x
	Choi NY et al.		x				√
	Crawford et al.	√		√			x
	Edwards et al.	x
	Hasegawa T et al.	√		√			x			√*
	Ishibashi-Kanno et al.	x						x
	J. Densky et al.	√*		√		√		x
	Kim et al.	x					x	x
	Kinugawa T. et al	x	√
	Kolk et al.	x		x		x	x	√*	x	x
	Kong et al.	x			x	x	x
	Makiguchi et al.	x			x	x
	Obermeier et al.	√			√	√*
	Ooms et al.	x						√			√
	Ortner et al.	x						x
	Shah S et al.	√*
	Shiiba M et al.	x	x	x		x	x	√
	Shuman AG et al.	√			√
	T. Imai, S. Morita, K. Hasegawa et al.	√*			x
	Takahashi et al	√	√	x	√		x	√
	Taxis et al.	x					x	x
	Yamagata et al.	√*		√	x	√	x	√	x
	Yang R et al.	√		x				√
	Zhang et al.	x					x	x	x
	Additional Table 3: Intraoperative factors relation to postoperative delirium
	Significant association	√
	Significant association (Independent factors in multiple regression analysis)	√*
	non-Significant association	x
