# Supplementary material for: Postoperative delirium in oral and maxillofacial surgery: a scoping review
Source: Head Face Med. 2024 Jul 23;20:39. doi: 10.1186/s13005-024-00439-9 (PMC11265362; doi:10.1186/s13005-024-00439-9)
Supplement: Supplementary file 4 — Supplementary Material 4. [file 13005_2024_439_MOESM4_ESM.xlsx]

## Sheet: Additional Table 4
	Studies	Blood tests									ICU duration	Duration of ventilator use	Mobilization time	Hospital stay duration	Percutaneous endoscopic gastrostomy	Pulmonary complication	Insomnia	Impaired healing (Wound infection, necrosis)	Transplant revision	Nutritional Risk Screening
		Hemoglobin level	Potassium level	red blood cell count	hematocrit level	Serum IL-6 (pg/mL) level	Albumin level	Total Protien level	Blood lactate	Medications
	Booka E et al.											x						x
	Choi NY et al.										√*
	Crawford et al.						√							√*		√*		√	x
	Edwards et al.									x				x
	Hasegawa T et al.	√									√			√
	Ishibashi-Kanno et al.	√	√							√	√	√	x						x
	Kim et al.	x									x		√*	√		x
	Kinugawa T. et al													x
	Kolk et al.	x	x		x				x	√	√			√	√			x	x
	Kong et al.	x
	Makiguchi et al.	x			x		x	x		x	x	x	x				√*
	Obermeier et al.				x							√*
	Ooms et al.		x						√	x	√			√					√*
	Ortner et al.										√			x
	Shiiba M et al.	√	x	√	√		x	√		√*
	T. Imai, S. Morita, K. Hasegawa et al.					√*
	Takahashi et al	√	x	√	√								√*					x	x
	Taxis et al.										√*							x		√*
	Yamagata et al.		x							√*			x	x
	Yang R et al.										x
	Zhang et al.													x
	Additional Table 4: Postoperative factors relation to postoperative delirium
	Significant association	√
	Significant association (Independent factors in multiple regression analysis)	√*
	non-Significant association	x
